# Supplementary material for: Mapping the scientific output of organoids for animal and human modeling infectious diseases: a bibliometric assessment
Source: Vet Res. 2024 Jun 26;55:81. doi: 10.1186/s13567-024-01333-7 (PMC11210181; doi:10.1186/s13567-024-01333-7)
Supplement: Supplementary file 1 — Additional file 1Script to compute CD5 index. This file contains the script to perform the data collection from OpenAlex.. [file 13567_2024_1333_MOESM1_ESM.py]

import json
import gzip
import datetime
import cdindex
# https://github.com/russellfunk/cdindex
import pyalex
# https://github.com/J535D165/pyalex


pyalex.config.email = "jean.monlong@inserm.fr"

# read DOI of the papers of interest
# (assuming we have a file listing the DOIs, one per line)
doi_oi = []
with open('dois.papers_of_interest.txt', 'rt') as inf:
    for line in inf:
        # save lowercase of the DOI
        doi_oi.append(line.rstrip().lower())
doi_oi

# to store OpenAlex metadata for each paper, indexed by the OpenAlex ID
oa = {}
# also saves the IDs of the papers of interest
wid_oi = []

# save information about the papers of interest from OpenAlex
for doi in doi_oi:
    w = pyalex.Works()["https://doi.org/" + doi]
    oa[w['id']] = w
    wid_oi.append(w['id'])

# save information about papers citing each of the papers of interest
# (from OpenAlex)
for wid in wid_oi:
    print(doi)
    # search list of papers citing this paper
    wc = pyalex.Works().filter(cites=wid)
    # extract results page by page
    cur_page = 1
    res = wc.get(page=cur_page, per_page=200)
    while len(res) > 0:
        # save info about each paper on this page
        for w in res:
            oa[w['id']] = w
        # try next page
        cur_page += 1
        res = wc.get(page=cur_page, per_page=200)

# to find dates of papers cited by papers of interest, search them too
# first list them all
cw = {}
for wid in wid_oi:
    for ww in oa[wid]["referenced_works"]:
        if ww not in oa:
            cw[ww] = True
cw = list(cw.keys())

# extract results by batch of 50 papers
batch_start = 0
while batch_start < len(cw):
    print(batch_start)
    batch_end = min(len(cw), batch_start + 50)
    cw_b = cw[batch_start:batch_end]
    res = pyalex.Works().filter(openalex_id="|".join(cw_b)).get(per_page=100)
    for w in res:
        oa[w['id']] = w
    batch_start = batch_end

# save full information in gzipped JSON file
with gzip.open('openalex.organoidbiblio.json.gz', 'wt') as outf:
    json.dump(oa, outf, indent=4)

# save a smaller file with just relevant information
oa_sm = {}
for wid in oa:
    oa_sm[wid] = {}
    for field in ['id', 'doi', 'title',
                  'type', 'type_crossref', 'publication_year',
                  'publication_date',
                  'indexed_in', 'referenced_works']:
        oa_sm[wid][field] = oa[wid][field]
    # save journal too
    if oa[wid]['primary_location'] is None or \
       oa[wid]['primary_location']['source'] is None:
        oa_sm[wid]['journal'] = None
    else:
        oa_sm[wid]['journal'] = oa[wid]['primary_location']['source']['display_name']

with gzip.open('openalex.organoidbiblio.small.json.gz', 'wt') as outf:
    json.dump(oa_sm, outf, indent=4)

#
# ## Read json and compute CD index
#

# eventually, read the load the paper info from the JSON (e.g. to start from there)
with gzip.open('openalex.oa.small.json.gz', 'rt') as in_json:
    oa = json.load(in_json)

# compute ID -> DOI
doi_to_oa = {}
for wid in oa:
    if oa[wid]['doi'] is not None:
        doi = oa[wid]['doi'].replace('https://doi.org/', '')
        doi_to_oa[doi] = wid

# build citation graph
graph = cdindex.Graph()
for wid in oa:
    graph.add_vertex(wid, cdindex.timestamp_from_datetime(
        datetime.datetime(int(oa[wid]['publication_year']), 1, 1)))
for wid in oa:
    for cited_wid in oa[wid]['referenced_works']:
        if cited_wid in oa and cited_wid not in graph.out_edges(wid):
            graph.add_edge(wid, cited_wid)

# check how many vertices (papers) and edges (citation relationships)
# are in the graph
graph.vcount()
graph.ecount()

# compute CD index for papers of interest
# write to a TSV file
outf = open('organoidbiblio-cdindex-openalex.tsv', 'wt')
outf.write('doi\tcdindex\tmcdindex\n')
# we compute the CD*5*, so we prepare the number of seconds in 5 years
five_years_s = int(datetime.timedelta(days=1825).total_seconds())
for doi in doi_oi:
    cd_index = graph.cdindex(doi_to_oa[doi], five_years_s)
    mcd_index = graph.mcdindex(doi_to_oa[doi], five_years_s)
    outf.write('{}\t{}\t{}\n'.format(doi, cd_index, mcd_index))
outf.close()
