# Supplementary material for: Mapping the scientific output of organoids for animal and human modeling infectious diseases: a bibliometric assessment
Source: Vet Res. 2024 Jun 26;55:81. doi: 10.1186/s13567-024-01333-7 (PMC11210181; doi:10.1186/s13567-024-01333-7)
Supplement: Supplementary file 2 — Additional file 2 Farm, domestic, and wild animal organoids in infectious disease research. This file contains the table listing the studies on farm, domestic, and wild animal organoids in infectious disease research (IF at the year of publication). [file 13567_2024_1333_MOESM2_ESM.xlsx]

## Sheet: Sheet1
Species	Title	Pathogen	Organoid	Structure	Author & year	Journal	IF	Citations
Porcine	Porcine Intestinal Enteroids: a New Model for Studying Enteric Coronavirus Porcine Epidemic Diarrhea Virus Infection and the Host Innate Response	PEDV	Intestinal	3D/2D	Liang Li	Journal of virology	4.5	61
					2019
Porcine	Next-Generation Porcine Intestinal Organoids: an Apical-Out Organoid Model for Swine Enteric Virus Infection and Immune Response Investigations	TGEV	Intestinal	3D (inversed)/2D	Yang Li	Journal of virology	5.1	39
					2020
Porcine	Long-Term Expansion of Porcine Intestinal Organoids Serves as an in vitro Model for Swine Enteric Coronavirus Infection	TGEV, PEDV	Intestinal	3D/disassociated	Min Zhang	Frontiers in microbiology	5.2	6
					2022
Porcine	Transmissible Gastroenteritis Virus Infection Promotes the Self-Renewal of Porcine Intestinal Stem Cells via Wnt/β-Catenin Pathway	TGEV	Intestinal	3D/2D	Ning Yang	Journal of virology	6.5	4
					2022
Porcine	MiRNAs derived from milk small extracellular vesicles inhibit porcine epidemic diarrhea virus infection	PEDV	Intestinal	3D	Jia Qi Liang	Antiviral research	7.6	2
					2023
Porcine	LncRNA446 Regulates Tight Junctions by Inhibiting the Ubiquitinated Degradation of Alix after Porcine Epidemic Diarrhea Virus Infection	PEDV	Intestinal	2D	Weiyun Qin	Virology journal	4.8	1
					2023
Porcine	Evaluation of porcine intestinal organoids as an in vitro model for mammalian orthoreovirus 3 infection	MRV3	Intestinal	3D/2D	Se-A Lee	Journal of veterinary science	1.8	0
					2023
Porcine	Long-Term Expanding Porcine Airway Organoids Provide Insights into the Pathogenesis and Innate Immunity of Porcine Respiratory Coronavirus Infection	PRCoV	Airway	3D/2D	Chengfan Jiang	Journal of virology	6.5	0
			Intestinal		2022
Porcine	Porcine Deltacoronavirus Infection Disrupts the Intestinal Mucosal Barrier and Inhibits Intestinal Stem Cell Differentiation to Goblet Cells via the Notch Signaling Pathway	PDCoV	Intestinal	3D/2D	Shuai Zhang	Journal of virology	5.4	0
					2023
Porcine	Establishment of Replication Deficient Vesicular Stomatitis Virus for Studies of PEDV Spike-Mediated Cell Entry and Its Inhibition	PEDV	Intestinal	3D	Huaye Luo	Microorganisms	4.5	0
					2023
Bat	Infection of bat and human intestinal organoids by SARS-CoV-2	SARS-CoV-2	Intestinal	3D	Jie Zhou	Nature medicine	53.4	341
					2020
Bat	Establishment of Intestinal Organoid from Rousettus leschenaultii and the Susceptibility to Bat-Associated Viruses, SARS-CoV-2 and Pteropine Orthoreovirus	SARS-CoV-2, PRV	Intestinal	3D	Mohamed Elbadawy	International journal of molecular sciences	6.2	7
					2021
Bat	Generation of self-replicating airway organoids from the cave nectar bat Eonycteris spelaea as a model system for studying host-pathogen interactions in the bat airway epithelium	SARS-CoV-2	Airway	2D	Louisa L Y Chan	Emerging microbes & infections	13.2	2
					2023
Bat	Infection Studies with Airway Organoids from Carollia perspicillata Indicate That the Respiratory Epithelium Is Not a Barrier for Interspecies Transmission of Influenza Viruses	H3N2, H1N1	Airway	3D/2D	Ang Su	Microbiology spectrum	3.7	2
					2023
Bat	Analogous comparison unravels heightened antiviral defense and boosted viral infection upon immunosuppression in bat organoids	SARS-CoV-2, CoV-HKU4, EV-71	Intestinal	3D	Xiaojuan Liu	Signal transduction and targeted therapy	39.3	1
					2022
Bovine	Development of Bovine Gastric Organoids as a Novel In Vitro Model to Study Host-Parasite Interactions in Gastrointestinal Nematode Infections	GIN	Gastric	3D	Marc N Faber	Frontiers in cellular and infection microbiology	5.7	4
					2022
Bovine	The Development of 3D Bovine Intestinal Organoid Derived Models to Investigate Mycobacterium Avium ssp Paratuberculosis Pathogenesis	MAP	Intestinal	3D(inversed)/2D	Rosemary Blake	Frontiers in veterinary science	3.2	3
					2022
Bovine	Bovine Enteroids as an In Vitro Model for Infection with Bovine Coronavirus	BCoV	Intestinal	3D	Ruchika Shakya	Viruses-basel	4.7	0
					2023
Chicken	Inside-out chicken enteroids with leukocyte component as a model to study host-pathogen interactions	Salmonellla Typhimurium, H1N1, Eimeria	Intestinal	3D(inversed)	Tessa J Nash	Communications biology	6.5	28
					2021
Chicken	Differential Salmonella Typhimurium intracellular replication and host cell responses in caecal and ileal organoids derived from chicken	Salmonella Typhimurium	Intestinal	3D	Sonia Lacroix-Lamande	Veterinary research	4.4	0
					2023
Primates	The Brazilian Zika virus strain causes birth defects in experimental models	ZIKV	Cerebral	3D	Fernanda R Cugola	Nature	40.1	877
					2016
Primates	Primate Simplexviruses Differ in Tropism for Macaque Cells	McHV1, PaHV2, CeHV2	Cerebral	3D	Heike Hofmann-Winkler	Microorganisms	4.5	1
					2023
Cat	Development of Feline Ileum- and Colon-Derived Organoids and Their Potential Use to Support Feline Coronavirus Infection	FECV	Intestinal	3D	Gergely Tekes	Cells	6.6	13
					2020
Rabbit/Cat	Hepatobiliary organoids derived from leporids support the replication of hepatotropic lagoviruses	Lagovirus	Hepatobiliary	2D	Egi Kardia	Journal of general virology	3.8	1
					2023
Rabbit	Culture and differentiation of rabbit intestinal organoids and organoid-derived cell monolayers	RHDV	Intestinal	3D	Egi Kardia	Scientific reports	5	6
					2021
Ovine	The Development of Ovine Gastric and Intestinal Organoids for Studying Ruminant Host-Pathogen Interactions	Teladorsagia circumcincta, Salmonella	Gastric/intestinal	3D(inversed)	David Smith	Frontiers in cellular and infection microbiology	6.1	16
					2021
